# Supplementary material for: Maternal Protein Restriction and Post-Weaning High-Fat Feeding Alter Plasma Amino Acid Profiles and Hepatic Gene Expression in Mice Offspring
Source: Foods. 2022 Mar 4;11(5):753. doi: 10.3390/foods11050753 (PMC8909731; doi:10.3390/foods11050753)
Supplement: Supplementary file 1 [file foods-11-00753-s001.zip]

Archive with 1 entries (1 files):
- foods-1599583 Supplementary.pdf
